# Supplementary material for: Formulation, E-Beam Crosslinking, and Comprehensive Characterisation of Lavender Oil-Enriched Hydrogels
Source: Polymers (Basel). 2024 Nov 12;16(22):3150. doi: 10.3390/polym16223150 (PMC11597954; doi:10.3390/polym16223150)
Supplement: Supplementary file 1 [file polymers-16-03150-s001.zip]

Archive with 1 entries (1 files):
- polymers-3298711-supplementary.pdf
